# Supplementary material for: Lymphocyte homeostasis is maintained in perinatally HIV-infected patients after three decades of life
Source: Immun Ageing. 2019 Oct 13;16:26. doi: 10.1186/s12979-019-0166-7 (PMC6791008; doi:10.1186/s12979-019-0166-7)
Supplement: Supplementary file 1 — Additional file 1. Gender-related median values of TRECs and KRECs in perinatally HIV-infected youths (pHIVy), in non-perinatally HIV-infected youths (npHIVy) and in healthy controls (HC). [file 12979_2019_166_MOESM1_ESM.xls]

## Sheet: Foglio2
Additional File 1. Gender-related median values of TRECs and KRECs
	pHIVy patients				npHIVy patients				HC
	median (IQR)				median (IQR)				median (IQR)
	tot	males	females	P value	tot	males	females	P value	tot	males	females	P value
TRECs (ml of blood)	16548 (12071)	15925 (7067-20698)	13711 (6503-28065)	0.67	15674 (10430)	14801 (5460-18029)	13688 (11846-34504)	0.173	17764 (14573)	13055 (6200-20366)	15059 (9370-26167)	0.273
KRECs (ml of blood)	24598 (21141)	13056 (7892-30214)	17341 (11580-54266)	0.211	20189 (16462)	16591 (7212-29979)	16842 (4719-32429)	0.764	20010 (16007)	16929 (12304-23908)	13772 (7642-29402)	0.78
